# Supplementary material for: Edible Flowers Used in Some Countries of the Mediterranean Basin: An Ethnobotanical Overview
Source: Plants (Basel). 2022 Nov 28;11(23):3272. doi: 10.3390/plants11233272 (PMC9736219; doi:10.3390/plants11233272)
Supplement: Supplementary file 1 [file plants-11-03272-s001.zip]

Archive with 1 entries (1 files):
- plants-2022619-supplementary.pdf
